# Supplementary material for: Molecular Diagnostics Supporting a ≥35% Diffuse Peritubular Capillaritis Extent Threshold for Diagnosis of AMR—A Retrospective Dual Center Study
Source: Int J Mol Sci. 2025 Nov 12;26(22):10945. doi: 10.3390/ijms262210945 (PMC12652923; doi:10.3390/ijms262210945)
Supplement: Supplementary file 1 [file ijms-26-10945-s001.zip]

Archive with 1 entries (1 files):
- ijms-3943746-supplementary.pdf
